# Supplementary material for: Clarity Amidst Ambiguity: Towards Precise Definitions in Biological-Informed Disciplines for Enhanced Communication
Source: Biomimetics (Basel). 2025 Jan 25;10(2):76. doi: 10.3390/biomimetics10020076 (PMC11853458; doi:10.3390/biomimetics10020076)
Supplement: Supplementary file 1 [file biomimetics-10-00076-s001.zip]

Archive with 2 entries (2 files):
- Rcode.txt
- S1.pdf
