# Supplementary material for: Clarity Amidst Ambiguity: Towards Precise Definitions in Biological-Informed Disciplines for Enhanced Communication
Source: Biomimetics (Basel). 2025 Jan 25;10(2):76. doi: 10.3390/biomimetics10020076 (PMC11853458; doi:10.3390/biomimetics10020076)
Supplement: Supplementary file 1 [file biomimetics-10-00076-s001.zip › Rcode.txt]

#USED LIBRARIES
library(gWidgets2)
library(RGtk2)
library(metagear)

#THIS ONLY RUNS UNDER R3.5.0 WITH THE CORRECT LIBRARIES ALREADY INSTALLED IN R3.5.0\library!!!!!!!


#####Choose folder #####
  #
setwd("...")

#####GUI####
library(gWidgets2)
#' @import gWidgetsRGtk2
#' @importFrom utils browseURL read.csv write.csv
#' @export abstract_screener
library(metagear)
abstract_screener <- function(file = file.choose(),
                              aReviewer = NULL, 
                              reviewerColumnName = "REVIEWERS",
                              unscreenedColumnName = "INCLUDE",                             
                              unscreenedValue = "not vetted", 
                              abstractColumnName = "ABSTRACT",
                              titleColumnName = "TITLE",
                              browserSearch = "https://www.google.com/",
                              protect = FALSE,
                              fontSize = 13,
                              windowWidth = 900,
                              windowHeight = 410,
                              buttonSize = 80) {
  
  # get file with abstract
  aDataFrame <- read.csv(file, header = TRUE)
  
  # subset abstracts based on the current screener (aka 'reviewer')
  subData <- subset(aDataFrame, aDataFrame[reviewerColumnName] == aReviewer)
  subData <- data.frame(lapply(subData, as.character), stringsAsFactors = FALSE)
  
  # check if all abstracts have been already vetted
  if(unscreenedValue %in% subData[, unscreenedColumnName] ) {
    # start screener at first unvetted abstract
    currentItem <- max.col(t(subData[unscreenedColumnName] == unscreenedValue), 
                           "first")
  } else {
    .metagearPROBLEM("error",
                     paste("all abstracts have already been screened, 
                           no more abstracts coded as:", unscreenedValue))
  }
  

  options("guiToolkit" = "RGtk2")
  
  # warning confirmation box used when a reviewer revisits and edits a previously
  # screened reference
  confirmDialog <- function(theValue, oldValue, handler = NULL) {
    aWindow <- gwindow("Warning", width = 80, height = 80)
    aGroup <- ggroup(container = aWindow)
    gimage("info", dirname = "stock", size = "dialog", container = aGroup)
    inner.group <- ggroup(horizontal = FALSE, container = aGroup)
    theComment <- paste0("Previously screened as: ", 
                         subData[currentItem, unscreenedColumnName], 
                         "\rDo you wish to update to: ", theValue
    )
    glabel(theComment, container = inner.group, expand = TRUE)
    button.group <- ggroup(container = inner.group)
    addSpring(button.group)
    gbutton(paste("update to:", theValue), 
            handler = function(h, ...) {
              updateAll(theValue, ...)
              dispose(aWindow)
            }, container = button.group)
    gbutton(paste("keep as:", oldValue), 
            handler = function(h, ...) {
              updateAll(theValue = oldValue, ...)
              dispose(aWindow)
            }, container = button.group)
    return()
  }
  
  # a status box used when a reviewer wants to see if the abtracts was previously
  # screened
  statusDialog <- function(handler = NULL) {
    aWindow <- gwindow("Abstract Status", width = 50, height = 50)
    aGroup <- ggroup(container = aWindow)
    inner.group <- ggroup(horizontal = FALSE, container = aGroup)
    glabel(paste("SCREENING OUTCOME:", 
                 subData[currentItem, unscreenedColumnName]), 
           container = inner.group, expand = TRUE)
    button.group <- ggroup(container = inner.group)
    addSpring(button.group)
    gbutton("return", 
            handler = function(h, ...) {
              dispose(aWindow)
            }, container = button.group)
    return()
  }
  
  # used to update the reference list
  theAnswer <- function(theValue, ...) {
    if(subData[currentItem, unscreenedColumnName] != unscreenedValue) {
      confirmDialog(theValue, oldValue = subData[currentItem, unscreenedColumnName])
    } else {
      updateAll(theValue, ...)
    }
  }
  
  # helper function used to update and keep track of screened abstracts
  updateAll <- function(theValue, ...) {
    
    if(currentItem <= nrow(subData)) {
      subData[[currentItem, unscreenedColumnName]] <<- theValue
      currentItem <<- currentItem + 1
    }
    
    if(currentItem > nrow(subData)) {
      svalue(text_ABSTRACT) <- "You have screened all the Abstracts!"
      svalue(text_TITLE) <- ""
    } else {
      svalue(text_ABSTRACT) <- subData[currentItem, abstractColumnName] 
      svalue(text_TITLE) <- subData[currentItem, titleColumnName] 
      svalue(text_progress) <- paste0(
        round(((currentItem - 1.0)/nrow(subData)) * 100, digits = 1),
        "% complete (", currentItem, " of ", nrow(subData), ")")
    }
  }
  
  # helper function used return to previous abstract
  backtrack <- function(...) {
    
    if(currentItem != 1) {
      currentItem <<- currentItem - 1
      svalue(text_ABSTRACT) <- subData[currentItem, abstractColumnName] 
      svalue(text_TITLE) <- subData[currentItem, titleColumnName] 
      svalue(text_progress) <- paste0(
        round(((currentItem - 1.0)/nrow(subData)) * 100, digits = 1),
        "% complete (", currentItem, " of ", nrow(subData), ")")
    }
    
  }
  

  # START of SCREENER GUI
library(gWidgets2)
library(RGtk2)
  win <- gwindow("metagear: Abstract Screener", visible = TRUE)
  
  paned <- ggroup(container = win, horizontal = FALSE)
  
  frame_TITLE <- gframe("Title", container = paned, horizontal = TRUE)
  
  text_TITLE <- gtext(subData[currentItem, titleColumnName], 
                      container = frame_TITLE, 
                      expand = TRUE, 
                      font.attr = list(style = "normal", size = fontSize))
  size(text_TITLE) <- c(windowWidth, 70)
  
  if(protect == TRUE) enabled(text_TITLE) <- FALSE
  
  addSpace(frame_TITLE, 2)
  
  aButton_webSearch <- gbutton("Search\n Web", 
                               container = frame_TITLE, 
                               handler = function(h, ...) 
                                 browseURL(paste0(browserSearch, 
                                                  subData[currentItem, titleColumnName]))) 
  size(aButton_webSearch) <- c(50, 40)
  
  addSpace(frame_TITLE, 5)
  
  # end of frame_TITLE
  
  frame_ABSTRACT <- gframe("Abstract", container = paned, horizontal = FALSE) 
  
  text_ABSTRACT <- gtext(subData[currentItem, abstractColumnName], 
                         container = frame_ABSTRACT, 
                         expand = TRUE, 
                         font.attr = list(style = "normal", size = fontSize))
  
  size(text_ABSTRACT) <- c(windowWidth + 50, windowHeight)
  
  if(protect == TRUE) enabled(text_ABSTRACT) <- FALSE
  
  
  # end of frame_ABSTRACT
  
  buttons_paned <- ggroup(container = paned)
  
  aButton_YES <- gbutton("Bionics", 
                         container = buttons_paned, 
                         handler = function(h, ...) 
                           theAnswer(theValue = "Bionics", ...))
  size(aButton_YES) <- c(buttonSize, buttonSize)
  
  aButton_YES2 <- gbutton("Biomimetics", 
                          container = buttons_paned, 
                          handler = function(h, ...) 
                            theAnswer(theValue = "Biomimetics", ...))
  size(aButton_YES2) <- c(buttonSize, buttonSize)
  
  aButton_MAYBE <- gbutton("Biomimicry", 
                           container = buttons_paned, 
                           handler = function(h, ...) 
                             theAnswer(theValue = "Biomimicry", ...))
  size(aButton_MAYBE) <- c(buttonSize, buttonSize)
  
  aButton_INSPIRED <- gbutton("Bioinspired", 
                           container = buttons_paned, 
                           handler = function(h, ...) 
                             theAnswer(theValue = "Bioinspired", ...))
  size(aButton_INSPIRED) <- c(buttonSize, buttonSize)
  
  aButton_REPLICATION <- gbutton("Bioreplication", 
                         container = buttons_paned, 
                         handler = function(h, ...) 
                           theAnswer(theValue = "Bioreplication", ...))
  size(aButton_REPLICATION) <- c(buttonSize, buttonSize)
  
  
  aButton_NO <- gbutton("Neither", 
                        container = buttons_paned, 
                        handler = function(h, ...) 
                          theAnswer(theValue = "Neither", ...))
  size(aButton_NO) <- c(buttonSize, buttonSize)
  
  addSpace(buttons_paned, 50)
  
  frame_PROGRESS <- gframe("Progress", container = buttons_paned, expand = TRUE)
  
  addSpace(frame_PROGRESS, 10)
  
  text_progress <- glabel(paste0("Reviewer: ", 
                                 aReviewer, 
                                 "  |  ", 
                                 round(((currentItem - 1.0)/nrow(subData)) * 100, digits = 1),
                                 "% complete (", currentItem, " of ", 
                                 nrow(subData) , ")"), 
                          container = frame_PROGRESS)
  
  addSpace(frame_PROGRESS, 10)
  
  aButton_save <- gbutton("SAVE", 
                          container = frame_PROGRESS, 
                          handler = function(h, ...) {
                            write.csv(subData, 
                                      file = file, #file was dataFilename
                                      row.names = FALSE)
                            svalue(text_lastSaved) <- paste("last saved: ", Sys.time())
                          }
  )
  size(aButton_save) <- c(60, 20)
  text_lastSaved <- glabel(paste("last saved: not this session"), 
                           container = frame_PROGRESS)
  
  #end of frame_PROGRESS
  
  #end of buttons_paned
  
  #end of paned
  
  
  # start menu bar
  
  menuBar <- list()
  menuBar$"Issue Fixes"$"Refresh Title and Abstract Text"$handler = 
    function(h,...) {
      svalue(text_ABSTRACT) <- subData[currentItem, abstractColumnName] 
      svalue(text_TITLE) <- subData[currentItem, titleColumnName] 
    }
  menuBar$"Issue Fixes"$"Status of Current Abstract"$handler = 
    function(h, ...) {
      statusDialog(...)
    }
  menuBar$"Issue Fixes"$"Return to Previous Abstract"$handler = 
    function(h, ...) {
      backtrack(...)
    }
  mb <- gmenu(menuBar, container = win)
  
  # end menu bar
  
  
  visible(win) <- TRUE
}
  # end of win
   

#####RUN GUI #####

source("https://bioconductor.org/biocLite.R")
biocLite("EBImage")
library(metagear)

#####Abstracts for "Bio-inpired"####
library(gWidgets)
library(RGtk2)
library(metagear)
Abstracts_Bioinspired<-read.csv("abstracts_bio-inspired-3Dprinting.csv")
effort_distribute(Abstracts_Bioinspired, initialize = TRUE, reviewers = "Reviewer Name", save_split = TRUE)
# initialize screener GUI
abstract_screener("filename.csv",aReviewer = "Reviewer Name")

#####Abstracts for "Bionics"####
library(gWidgets2)
library(RGtk2)
library(metagear)
Abstracts_Bionics<-read.csv("abstracts_bionics-3Dprinting.csv")

effort_distribute(Abstracts_Bionics, initialize = TRUE, reviewers = "Reviewer Name", save_split = TRUE)
# initialize screener GUI
abstract_screener("filename.csv",aReviewer = "Reviewer Name")


#####Abstracts for "Biomimetics"####
library(gWidgets2)
library(RGtk2)
library(metagear)
Abstracts_Biomimetics<-read.csv("abstracts_biomimetics-3Dprinting.csv")
effort_distribute(Abstracts_Biomimetics, initialize = TRUE, reviewers = Reviewer Name", save_split = TRUE)
# initialize screener GUI
abstract_screener("filename.csv",aReviewer = "Reviewer Name")

#####Abstracts for "Biomimicry"####
library(gWidgets2)
library(RGtk2)
library(metagear)
Abstracts_Biomimicry<-read.csv("abstracts_biomimicry-3Dprinting.csv")
effort_distribute(Abstracts_Biomimicry, initialize = TRUE, reviewers = "Reviewer Name", save_split = TRUE)
# initialize screener GUI
abstract_screener("filename.csv",aReviewer = "Reviewer Name")
